# Supplementary material for: Expansion of Cyclophyllidea Biodiversity in Rodents of Qinghai-Tibet Plateau and the “Out of Qinghai-Tibet Plateau” Hypothesis of Cyclophyllideans
Source: Front Microbiol. 2022 Feb 8;13:747484. doi: 10.3389/fmicb.2022.747484 (PMC8861457; doi:10.3389/fmicb.2022.747484)
Supplement: Supplementary file 1 [file Table_1.xlsx]

## Sheet: Sheet1
Table S1. Detailed sample collection data
Location	Species	Host	No. infected	No. sampled	Infection prevalence
Shigatse City of Tibet province (29°18` N, 88°53` E; altitude at 3836 m )	Mesocestoides sp. RKZ08	Neodon leucurus	1	50	0.02
Shigatse City of Tibet province (29°18` N, 88°53` E; altitude at 3836 m )	Paranoplocephala sp. RKZ13	Neodon leucurus	1	50	0.02
Xietongmen County of Tibet province (29°59` N, 88°20` E; altitude at 4759 m )	Hydatigera sp. XHPW10	Ochotona curzoniae	1	69	0.0145
Xietongmen County of Tibet province (29°59` N, 88°20` E; altitude at 4759 m )	Taenia caixuepengi	Ochotona curzoniae	2	69	0.029
Saga county of Tibet province(29°33` N, 84°55` E; altitude at 4489 m )	Taenia caixuepengi	Ochotona curzoniae	2	54	0.037
Sa'gya county of Tibet province(28°54` N, 88°03` E; altitude at 4316 m )	Taenia caixuepengi	Ochotona curzoniae	2	61	0.0328
Xinyuan County of Xinjiang province (43°35` N, 84°30` E; altitude at 1843 m)	Versteria mustelae	Microtus obscurus	1	55	0.0182
Jeminay County of Xinjiang province (47°36` N, 85°50` E; altitude at 996 m)	Taenia crassiceps	Eolagurus luteus	1	108	0.0093
Shiqu County of Sichuan province (33°8` N, 97°32` E; altitude at 4260 m)	Mosgovoyia sp. SQ20	Ochotona curzoniae	3	124	0.0242
Qianlian County of Qinghai province (38°01` N, 100°23` E; altitude at 3169 m)	Taenia caixuepengi	Ochotona curzoniae	2	89	0.0225
Xiahe County of Gansu province (35°02` N, 102°33` E; altitude at 3037 m)	Hydatigera sp. XHPW10	Eospalax fontanierii baileyi	2	1400	0.0014
