# Supplementary material for: Expansion of Cyclophyllidea Biodiversity in Rodents of Qinghai-Tibet Plateau and the “Out of Qinghai-Tibet Plateau” Hypothesis of Cyclophyllideans
Source: Front Microbiol. 2022 Feb 8;13:747484. doi: 10.3389/fmicb.2022.747484 (PMC8861457; doi:10.3389/fmicb.2022.747484)
Supplement: Supplementary file 2 [file Table_2.xlsx]

## Sheet: Sheet1
Table S2. Primers were used to amplify the mitochondrial genomes of putative four new species
Mesocestoides sp. RKZ08		Paranoplocephala sp. RKZ13
Primer ID	Sequence (5’-3’)	Primer ID	Sequence (5’-3’)
Me-F1	CARTTRTTRAGWCAGGGBGTTTCTAAGTG	Pa-F1	CARTTRGTRAGWCATGGBGTTTCTAAGTG
Me-R1	AAATCCWACWTTYCADACACCCTTCTT	Pa-R1	AAACCCWACWTTYCADACACTCTTCTT
Me-F2	AGGAGTCTCCGTACTCTGAGCG	Pa-F2	AAAACTRRCAAATTGTGGTTTTRTAGAATACT
Me-R2	CAAAAAAACAAAACAGGAAACTTCAT	Pa-R2	AAGAYGGCYAARCAACGCTTMCCATC
Me-F3	AGTTTGGGTTATTTCCTTTTAGATT	Pa-F3	GTGARTCTCCDTATTCTGAGCG
Me-R3	TATGGATAATTACCAACGAAACA	Pa-R3	AAAAAACARAARAATAWWACYGGAAACTTTAA
Me-F4	AGTTTGGDTTRTTTCCDTTTRTGTT	Pa-F4	AGCTTGGDCTRTTCCCDTTTRGTTT
Me-R4	TGACACRAAATTATTAGCAGTAACTYCACA	Pa-R4	TGACACRAAATTATTAGCAGTAACTYCATA
Me-F5	CTTGACTTTATATGTTGTTAAATTC	Pa-F5	CGTGATGCTGTTAACTTCARGAAGGGG
Me-R5	CATTCAAACAAGCCTTAAATTAC	Pa-R5	CCYAGACADACTATWGAAAACATGGC
Me-F6	TGATCGTAAATTTAGWTCWGCATTTTTTGATC	Pa-F6	CGATCGTAAATTTTGWTCWGCTTTTTTTGACC
Me-R6	TCACGTCAAACCATTCARACAAGCC	Pa-R6	TTACGTCAAACCATTCARACAAGTC
Me-F7	CTAGTAGAAAGGGAAGAATAAAA	Pa-F7	TTATTTCTCATAAGTTGTTCGTCTGTTTA
Me-R7	GACAAAAATTTTATACTACCAAAAAC	Pa-R7	CTTCAAATTCCTTTAAAGTTACCTTGTTACG
Me-F8	TGACAGTGATTAGATACCCCATTA	Pa-F8	TGACAGGGATTAGATACCCCATTA
Me-R8	TTYCTTTTGGCCGTAACATAAG	Pa-R8	AAYCTTATGGCCGTAACATAAG
Me-F9	TATGTTGTTTATGCTTGTAGGA	Pa-F9	GTATGAGTTAGTTTTAAGTATTAATTATGG
Me-R9	GGCAAATCAATCAATTTATTACG	Pa-R9	TGCTTAGTAAAAAAYACCCCWATGAATGG
Hydatigera sp. XHPW10		Mosgovoyia sp. SQ20
Primer ID	Sequence (5’-3’)	Primer ID	Sequence (5’-3’)
Hy-F1	TRACATGRTATTGRCATTTTGTNGATTA	Mo-F1	TAAGCTCTCTRGTRCATTCTTCTAC
Hy-R1	GTATGAAAHGGAACYAAHGGHACCTT	Mo-R1	AGKATWAAGCCTGAGTGRTATTTTTT
Hy-F2	TCTGAGCGDTTTTTRGCDGG	Mo-F2	GATGTCTTATTGGGCTGCTACTG
Hy-R2	GATAMACYCAAAACATAAAAGGAAAYAA	Mo-R2	GATGGHAAGCGTTGRTTRGC
Hy-F3	GTKTTTGTKGCWTTRGTTCATTGAT	Mo-F3	GARTCTCCKTATTCWGAGCGATTT
Hy-R3	GAGACCRAAGRTCCCCAAAACC	Mo-R3	CGWAAGGGBCCWAAWAAGGT
Hy-F4	TGCTGTTAACTTCAGGAAATGG	Mo-F4	TWAAGTTWGGHTTGTTTCCKTTTA
Hy-R4	AMCCTAAHGACATAACATAATGAAAATG	Mo-R4	CGTGGCYTTACTTTGATATAGTARA
Hy-F5	ATATGTTTACDGTTGGDTTAGATGTTAAGAC	Mo-F5	GAGTATAGTGGTDADAAAAAATGDTGT
Hy-R5	AGATCCYAGGGTCTTTCCGTCT	Mo-R5	CATGATACTTGRTTTGTKGTDGCWCA
Hy-F6	TTCCGTCTGTTTATTAAAAACATTTC	Mo-F6	TTTTATGGTTTGTTGTTTGCTATGTTT
Hy-R6	AATTCATTTAAAGTTACCTTGTTACGACTTACCTC	Mo-R6	AGCCAGGTCGGTTCTTATCTACT
Hy-F7	GCCAAGTCTATGTGCTG	Mo-F7	CTTGTTTGAATGGTTDGACGTG
Hy-R7	GCTTACTACACCAAGGTATTCC	Mo-R7	ATATGAGTTAGCTTTAAGCGTTRATTATG
Hy-F8	ATATGAGTTAGTTTTAAGCATTAATTATGG	Mo-F8	ATTTAATGTGARAGATTGTAAMTYTTTTTAARG
Hy-R8	TGCTTAGTAAAAAAYACDCCTATAAADGG	Mo-R8	GATTTRAAGAAGATWGTKGCKCTATCBAC
Hy-F9	ATGTTAGTTGGTGATGTAATGAG
Hy-R9	GCTCAATAAGACATTTGATGTCACGG
