# Supplementary material for: Expansion of Cyclophyllidea Biodiversity in Rodents of Qinghai-Tibet Plateau and the “Out of Qinghai-Tibet Plateau” Hypothesis of Cyclophyllideans
Source: Front Microbiol. 2022 Feb 8;13:747484. doi: 10.3389/fmicb.2022.747484 (PMC8861457; doi:10.3389/fmicb.2022.747484)
Supplement: Supplementary file 3 [file Table_3.xlsx]

## Sheet: Sheet1
Table S3. GenBank accession nos. of sequences uploaded in this study
Parasite species	Mitochondrial genome	28S rDNA segment	18S rDNA segment	cytb
Mesocestoides sp. RKZ08	MW808979	MZ476191
Paranoplocephala sp. RKZ13	MW808980	MZ476192
Hydatigera sp. XHPW10	MW808981		MZ476188
Mosgovoyia sp. SQ20	MW808982	MZ476193
Taenia caixuepengi			MZ476189
Taenia tianguangfui			MZ476190
Neodon leucurus				OM140661
Ochotona curzoniae				OM140662
Eolagurus luteus				OM140663
Eospalax fontanierii baileyi				OM140664
Microtus obscurus				OM140665
