# Supplementary material for: Expansion of Cyclophyllidea Biodiversity in Rodents of Qinghai-Tibet Plateau and the “Out of Qinghai-Tibet Plateau” Hypothesis of Cyclophyllideans
Source: Front Microbiol. 2022 Feb 8;13:747484. doi: 10.3389/fmicb.2022.747484 (PMC8861457; doi:10.3389/fmicb.2022.747484)
Supplement: Supplementary file 4 [file Table_4.xlsx]

## Sheet: Sheet1
Table S4. GenBank accession numbers of 28S rDNA used in Supplementary Figure S1.
	Order	Family	Genus	Species	28s
Ingroup	Cyclophyllidea	Hymenolepididae	Arostrilepis	Arostrilepis macrocirrosa	MN723795
				Arostrilepis cooki	MN723768
				Arostrilepis insperata	MN723782
				Arostrilepis gardneri	MN723775
				Arostrilepis rauschorum	MN723812
				Arostrilepis janickii	MN723825
				Arostrilepis microtis	MN723806
				Arostrilepis gulyaevi	MN723780
				Arostrilepis tenuicirrosa	MN723819
			Hymenandrya	Hymenandrya thomomyis	MN723838
			Soricinia	Soricinia infirma	GU166259
				Soricinia bargusinica	KM516211
				Soricinia quarta	KM516212
				Soricinia genovi	KM516213
			Pseudobotrialepis	Pseudobotrialepis globosoides	GU166271
			Coronacanthus	Coronacanthus integrus	KJ710324
				Coronacanthus magnihamatus	KJ710326
				Coronacanthus omissus	KJ710323
				Coronacanthus vassilevi	KJ710325
			Vaucherilepis	Vaucherilepis trichophorus	MH587180
			Staphylocystoides	Staphylocystoides stefanskii	GU166258
				Staphylocystoides parasphenomorphus	MG273726
				Staphylocystoides oligospinosus	MG273725
				Staphylocystoides sphenomorphus	MG273724
				Staphylocystoides parvissima	KC789836
				Staphylocystoides gulyaevi	KC789835
			Neoskrjabinolepis	Neoskrjabinolepis schaldybini	GU166249
			Lineolepis	Lineolepis scutigera	GU166250
			Vigisolepis	Vigisolepis spinulosa	GU166254
			Novobrachylepis	Novobrachylepis gulyaevi	MK944255
				Novobrachylepis morosovi	MK944256
				Novobrachylepis sorextscherskii	MK944254
			Spalania	Spalania crassisaccata	MK944257
				Spalania collaris	MK944259
			Ecrinolepis	Ecrinolepis safarbii	MK944262
				Ecrinolepis longibursata	MK944260
			Mathevolepis	Mathevolepis skrjabini	MK944266
				Mathevolepis petrotschenkoi	MK944265
				Mathevolepis macyi	MK944271
			Variolepis	Variolepis farciminosa	JQ950689
			Urocystis	Urocystis prolifer	GU166252
			Hymenolepis	Hymenolepis diminuta	MH472995
				Hymenolepis hibernia	LC535237
				Hymenolepis erinacei	KX928758
				Hymenolepis folkertsi	MN723840
				Hymenolepis weldensis	HM138521
			Rodentolepis	Rodentolepis asymmetrica	GU166233
				Rodentolepis evaginata	GU166245
				Rodentolepis straminea	GU166265
				Rodentolepis fraterna	GU166268
				Rodentolepis gnoskei	JQ260806
			Retinometra	Retinometra guberiana	JQ260800
			Wardium	Wardium cirrosa	MN401763
			Spasskylepis	Spasskylepis (Ditestolepis) ovaluteri	GU166262
			Ditestolepis	Ditestolepis tripartita	GU166255
				Ditestolepis diaphana	GU166253
			Staphylepis	Staphylepis (Hymenolepis) ambilateralis	JQ950688
			Wardoides	Wardoides nyrocae	AF286919
			Staphylocystis	Staphylocystis uncinata	MH587177
				Staphylocystis brusatae	JQ260805
				Staphylocystis furcata	GU969049
				Staphylocystis tiara	MH587181
			Armadolepis	Armadolepis dryomi	MG025955
				Armadolepis tenorai	MG025953
				Armadolepis longisoma	MG025954
			Nomadolepis	Nomadolepis fareasta	KT161962
				Nomadolepis shiloi	KT161963
		Anoplocephalidae	Mathevotaenia	Mathevotaenia symmetrica	KP171520
			Thysanotaenia	Thysanotaenia congolensis	KP171521
			Progamotaenia	Progamotaenia thylogale	JN683716
				Progamotaenia queenslandensis	JN683702
				Progamotaenia tenuis	JN683677
				Progamotaenia dendrolagi	JN683704
				Progamotaenia johnsoni	JN683711
				Progamotaenia spearei	JN683699
				Progamotaenia bancrofti	JN683703
				Progamotaenia villosa	JN683701
				Progamotaenia fimbriata	JN683680
				Progamotaenia obesa	JN683683
				Progamotaenia macropodis	JN683674
				Progamotaenia lomatosoma	JN683684
				Progamotaenia aepyprymni	JN683718
				Progamotaenia festiva	JN683708
				Progamotaenia aemulans	JN683678
				Progamotaenia effigia	JN683693
				Progamotaenia fellicola	JN683675
				Progamotaenia diaphana	JN683705
				Progamotaenia dilatata	JN683709
				Progamotaenia proterogyna	JN683690
				Progamotaenia ualabati	JN683710
				Progamotaenia ewersi	JN683682
			Triplotaenia	Triplotaenia mirabilis	JN683714
				Triplotaenia fimbriata	JN683721
			Phascolotaenia	Phascolotaenia comani	JN683713
			Paramoniezia	Paramoniezia johnstoni	JN683712
			Bertiella	Bertiella trichosuri	JN683722
				Bertiella anapolytica	JN683717
				Bertiella foederata	JN683720
				Bertiella affinis	JN683719
			Anoplocephala	Anoplocephala perfoliata	AY569769
				Anoplocephala magna	AY586610
			Paranoplocephala	Paranoplocephala omphalodes	AY569763
				Paranoplocephala macrocephala	AY569758
				Paranoplocephala sp. RKZ13	MZ476192
				Paranoplocephala kalelai	LC535234
				Paranoplocephala etholeni	AY569773
				Paranoplocephala primordialis	AY569766
				Paranoplocephala arctica	AY569745
				Paranoplocephala alternata	AY569743
			Eurotaenia	Eurotaenia (Paranoplocephala) gracilis	AY569751
			Lemminia	Lemminia (Paranoplocephala) fellmani	AY569749
			Parandrya	Parandrya oeconomi	AY569761
			Microticola	Microticola (Anoplocephala) blanchardi	AY569746
			Anoplocephaloides	Anoplocephaloides variabilis	AY569738
				Anoplocephaloides lemmi	KJ950138
				Anoplocephaloides kontrimavichusi	KJ950147
				Anoplocephaloides dentata	EU664397
				Anoplocephaloides bulmeri	KJ950148
			Douthittia	Douthittia (Paranoplocephala) nordenskioeldi	AY569759
			Diandrya	Diandrya composita	AY569740
			Microcephaloides	Microcephaloides (Paranoplocephala) krebsi	AY569755
			Gulyaevia	Gulyaevia (Paranoplocephala) longivaginata	AY569756
			Andrya	Andrya cuniculi	AY569723
				Andrya rhopalocephala	AY569724
				Anoplocephaloides (Paranoplocephala) mamillana	AY569770
			Schizorchis	Schizorchis caballeroi	HM045014
			Mosgovoyia	Mosgovoyia sp. SQ20	MZ476193
				Mosgovoyia pectinata	HM045012
			Neoctenotaenia	Neoctenotaenia (Mosgovoyia) ctenoides	HM045016
		Dilepididae	Dilepis	Dilepis undula	AF286915
			Glossocercus	Glossocercus cyprinodontis	MH699787
				Glossocercus caribaensis	MH699788
			Neogryporhynchus	Neogryporhynchus lasiopeius	MH062167
		Gryporhynchidae	Dendrouterina	Dendrouterina papillifera	MH699782
				Dendrouterina pilherodiae	MH699783
			Valipora	Valipora mutabilis	MH699794
				Valipora minuta	MH062175
				Valipora campylancristrota	MH062174
			Paradilepis	Paradilepis scolecina	MH062156
				Paradilepis maleki	MH062160
			Parvitaenia	Parvitaenia cochlearii	MH699791
			Amirthalingamia	Amirthalingamia macracantha	MW418305
		Davaineidae	Fuhrmannetta	Fuhrmannetta (Raillietina) malakartis	EU665457
			Calostaurus	Calostaurus thylogale	KP171524
			Raillietina	Raillietina coreensis	KP171525
				Raillietina tunetensis	EU665459
				Raillietina australis	AF286914
		Paruterinidae	Dictyterina	Dictyterina cholodkowskii	KF685919
		Catenotaeniidae	Skrjabinotaenia	Skrjabinotaenia (Catenotaenia) lobata	GU254058
			Meggittina	Meggittina baeri	GU254056
			Catenotaenioides	Catenotaenioides kirgizica	GU254043
			Catenotaenia	Catenotaenia apodemi	GU254052
				Catenotaenia microti	GU254041
				Catenotaenia henttoneni	GU254053
				Catenotaenia dendritica	GU254039
				Catenotaenia cricetuli	GU254055
		Mesocestoididae	Mesocestoides	Mesocestoides sp. RKZ08	MZ476191
				Mesocestoides corti	AF286920
Total count		8	66	158
Outgroup	Diphyllobothriidea	Diphyllobothriidae	Spirometra	Spirometra erinaceieuropaei	KY552835
	Caryophyllidea	Caryophyllaeidae	Caryophyllaeus	Caryophyllaeus brachycollis	JQ034120
	Phyllobothriidea	Phyllobothriidae	Anindobothrium	Anindobothrium anacolum	MF920361
