# Supplementary material for: Expansion of Cyclophyllidea Biodiversity in Rodents of Qinghai-Tibet Plateau and the “Out of Qinghai-Tibet Plateau” Hypothesis of Cyclophyllideans
Source: Front Microbiol. 2022 Feb 8;13:747484. doi: 10.3389/fmicb.2022.747484 (PMC8861457; doi:10.3389/fmicb.2022.747484)
Supplement: Supplementary file 5 [file Table_5.xlsx]

## Sheet: Sheet1
Table S5. GenBank accession numbers of 28S rDNA used in Figure 1A.
	Order	Family	Genus	Species	28s
Ingroup	Cyclophyllidea	Hymenolepididae	Soricinia	Soricinia bargusinica	KM516211
			Pseudobotrialepis	Pseudobotrialepis globosoides	GU166271
			Arostrilepis	Arostrilepis tenuicirrosa	MN723819
			Hymenandrya	Hymenandrya thomomyis	MN723838
			Coronacanthus	Coronacanthus integrus	KJ710324
			Vaucherilepis	Vaucherilepis trichophorus	MH587180
			Staphylocystoides	Staphylocystoides stefanskii	GU166258
			Lineolepis	Lineolepis scutigera	GU166250
			Neoskrjabinolepis	Neoskrjabinolepis schaldybini	GU166249
			Vigisolepis	Vigisolepis spinulosa	GU166254
			Wardium	Wardium cirrosa	MN401763
			Wardoides	Wardoides nyrocae	AF286919
			Rodentolepis	Rodentolepis evaginata	GU166245
				Rodentolepis asymmetrica	GU166233
				Rodentolepis straminea	GU166265
				Rodentolepis fraterna	GU166268
			Retinometra	Retinometra guberiana	JQ260800
			Hymenolepis	Hymenolepis diminuta	MH472995
			Staphylepis	Staphylepis ambilateralis	JQ950688
			Variolepis	Variolepis farciminosa	JQ950689
			Urocystis	Urocystis prolifer	GU166252
			Novobrachylepis	Novobrachylepis gulyaevi	MK944255
			Spalania	Spalania collaris	MK944259
			Ecrinolepis	Ecrinolepis safarbii	MK944262
			Mathevolepis macyi	Mathevolepis macyi	MK944271
			Ditestolepis	Ditestolepis diaphana	GU166253
			Spasskylepis	Spasskylepis ovaluteri	GU166262
			Staphylocystis	Staphylocystis furcata	GU969049
				Staphylocystis tiara	MH587181
			Nomadolepis	Nomadolepis fareasta	KT161962
			Armadolepis	Armadolepis dryomi	MG025955
		Anoplocephalidae	Anoplocephaloides	Anoplocephaloides bulmeri	KJ950148
				Anoplocephaloides variabilis	AY569738
			Lemminia	Lemminia fellmani	AY569749
			Microcephaloides	Microcephaloides krebsi	AY569755
			Paranoplocephala	Paranoplocephala kalelai	LC535234
				Paranoplocephala sp. RKZ13	MZ476192
				Paranoplocephala alternata	AY569743
				Paranoplocephala etholeni	AY569773
				Paranoplocephala primordialis	AY569766
			Parandrya	Parandrya oeconomi	AY569761
			Microticola	Microticola blanchardi	AY569746
			Gulyaevia	Gulyaevia longivaginata	AY569756
			Diandrya	Diandrya composita	AY569740
			Douthittia	Douthittia nordenskioeldi	AY569759
			Eurotaenia	Eurotaenia gracilis	AY569751
			Andrya	Andrya cuniculi	AY569723
			Progamotaenia	Progamotaenia festiva	JN683708
				Progamotaenia ewersi	JN683682
			Triplotaenia	Triplotaenia fimbriata	JN683721
			Paramoniezia	Paramoniezia johnstoni	JN683712
			Phascolotaenia	Phascolotaenia comani	JN683713
				Anoplocephaloides mamillana	AY569770
			Bertiella	Bertiella affinis	JN683719
			Anoplocephala	Anoplocephala magna	AY586610
			Mosgovoyia	Mosgovoyia pectinata	HM045012
				Mosgovoyia sp. SQ20	MZ476193
			Schizorchis	Schizorchis caballeroi	HM045014
			Neoctenotaenia	Neoctenotaenia ctenoides	HM045016
			Mathevotaenia	Mathevotaenia symmetrica	KP171520
			Thysanotaenia	Thysanotaenia congolensis	KP171521
		Dilepididae	Dilepis	Dilepis undula	AF286915
			Glossocercus	Glossocercus caribaensis	MH699788
			Neogryporhynchus	Neogryporhynchus lasiopeius	MH062167
		Gryporhynchidae	Parvitaenia	Parvitaenia cochlearii	MH699791
			Amirthalingamia	Amirthalingamia macracantha	MW418305
			Dendrouterina	Dendrouterina pilherodiae	MH699783
			Valipora	Valipora campylancristrota	MH062174
			Paradilepis	Paradilepis maleki	MH062160
		Paruterinidae	Dictyterina	Dictyterina cholodkowskii	KF685919
		Davaineidae	Calostaurus	Calostaurus thylogale	KP171524
			Fuhrmannetta	Fuhrmannetta malakartis	EU665457
			Raillietina	Raillietina australis	AF286914
		Catenotaeniidae	Meggittina	Meggittina baeri	GU254056
			Skrjabinotaenia	Skrjabinotaenia lobata	GU254058
			Catenotaenia	Catenotaenia apodemi	GU254052
			Catenotaenioides	Catenotaenioides kirgizica	GU254043
		Mesocestoididae	Mesocestoides	Mesocestoides sp. RKZ08	MZ476191
				Mesocestoides corti	AF286920
Total count		8	66	79
Outgroup	Caryophyllidea	Caryophyllaeidae	Caryophyllaeus	Caryophyllaeus brachycollis	JQ034120
	Diphyllobothriidea	Diphyllobothriidae	Spirometra	Spirometra erinaceieuropaei	KY552835
	Phyllobothriidea	Phyllobothriida	Anindobothrium	Anindobothrium anacolum	MF920361
