# Supplementary material for: Expansion of Cyclophyllidea Biodiversity in Rodents of Qinghai-Tibet Plateau and the “Out of Qinghai-Tibet Plateau” Hypothesis of Cyclophyllideans
Source: Front Microbiol. 2022 Feb 8;13:747484. doi: 10.3389/fmicb.2022.747484 (PMC8861457; doi:10.3389/fmicb.2022.747484)
Supplement: Supplementary file 6 [file Table_6.xlsx]

## Sheet: Sheet1
Table S6. GenBank accession numbers of cox1 used in Figure 1B.
	Order	Family	Genus	Species	cox1
Ingroup	Cyclophyllidea	Anoplocephalidae	Andrya	Andrya cuniculi	AY189957
				Andrya rhopalocephala	AY189958
			Cookiella	Cookiella ondatrae	KJ778908
			Douthittia	Douthittia nearctica	KJ778909
				Douthittia nordenskioeldi	KJ778915
			Gallegoides	Gallegoides arfaai	KJ778927
			Lemminia	Lemminia fellmani	KJ778916
			Monoecocestus	Monoecocestus americanus	AY568184
			Parandrya	Parandrya feodorovi	EF688300
			Anoplocephala	Anoplocephala manubriata	KU903287
				Anoplocephala magna	NC031801
				Anoplocephala perfoliata	NC028425
			Anoplocephaloides	Anoplocephaloides dentata	EU664444
				Anoplocephaloides kontrimavichusi	AY568195
				Anoplocephaloides lemmi	EU744308
			Arctocestus	Arctocestus serratus	KJ778907
			Beringitaenia	Beringitaenia nanushukensis	KJ778923
			Bertiella	Bertiella studeri	MN982426
			Ctenotaenia	Ctenotaenia marmotae	AY568187
			Rodentocestus	Rodentocestus freemani	KJ778920
			Tenoraia	Tenoraia janickii	KJ778925
			Moniezia	Moniezia benedeni	NC036218
				Moniezia expansa	NC036219
			Paranoplocephala	Paranoplocephala oeconomi	AY568205
				Paranoplocephala etholeni	AY568186
				Paranoplocephala jarrelli	EF688293
				Paranoplocephala kalelai	EF583961
				Paranoplocephala macrocephala	AY181515
				Paranoplocephala omphalodes	AY181528
				Paranoplocephala krebsi	AY568201
				Paranoplocephala blanchardi	AY604729
				Paranoplocephala gracilis	EF688291
				Paranoplocephala buryatiensis	DQ445259
				Paranoplocephala longivaginata	DQ445263
				Paranoplocephala alternata	AY181501
				Paranoplocephala arctica	AY181505
				Paranoplocephala sp. RKZ13	MW808980
			Mosgovoyia	Mosgovoyia sp. SQ20	MW808982
				Mosgovoyia pectinata	AY568211
		Paruterinidae	Cladotaenia	Cladotaenia vulturi	NC032067
			Paruterina	Paruterina candelabraria	NC039533
			Anonchotaenia	Anonchotaenia brasiliensis	KF685928
				Anonchotaenia kornyushini	MN590285
			Biuterina	Biuterina jensenae	MN590287
			Dictyterina	Dictyterina cholodkowskii	KF685925
		Hymenolepididae	Citrilolepis	Citrilolepis citrili	MK463853
			Coronacanthus	Coronacanthus integrus	KJ710329
				Coronacanthus magnihamatus	KJ710327
				Coronacanthus omissus	KJ710331
				Coronacanthus vassilevi	KJ710328
			Ditestolepis	Ditestolepis diaphana	MT180864
			Hymenolepis	Hymenolepis hibernia	LC063182
				Hymenolepis diminuta	NC002767
				Hymenolepis microstoma	AP017665
				Hymenolepis nana	NC029245
			Lineolepis	Lineolepis scutigera	MT180870
			Passerilepis	Passerilepis zimbebel	MK463854
			Rodentolepis	Rodentolepis fraterna	JN258053
			Staphylocystis	Staphylocystis furcata	MT180869
				Staphylocystis tiara	MT180866
				Staphylocystis uncinata	MT180868
				Staphylocystoides gulyaevi	KC789839
				Staphylocystoides parvissima	KC789840
			Variolepis	Variolepis cf. bilharzii AW-2020	MN590293
			Vaucherilepis	Vaucherilepis trichophorus	MT180863
			Cloacotaenia	Cloacotaenia megalops	NC032295
			Drepanidotaenia	Drepanidotaenia lanceolata	NC028164
			Fimbriaria	Fimbriaria fasciolaris	MH551238
			Pseudanoplocephala	Pseudanoplocephala crawfordi	NC028334
		Davaineidae	Ophryocotyloides	Ophryocotyloides dasi	MN590292
			Janinellia	Janinellia peebeehi	MH663461
			Raillietina	Raillietina beveridgei	AY379526
				Raillietina chiltoni	AY379527
				Raillietina dromaius	AY379528
				Raillietina hymenolepidoides	MN590290
				Raillietina mahnerti	MN590291
				Raillietina mitchelli	AY379529
				Raillietina tetragona	KP057580
		Dipylidiidae	Dipylidium	Dipylidium caninum	NC021145
		Mesocestoididae	Mesocestoides	Mesocestoides corti	AP017667
				Mesocestoides vogae	LC102498
				Mesocestoides sp. RKZ08	MW808979
Total count		6	42	82
Outgroup	Caryophyllidea	Caryophyllaeidae	Caryophyllaeus	Caryophyllaeus brachycollis	NC035430
	Phyllobothriidea	Phyllobothriidae	Anindobothrium	Anindobothrium anacolum	NC044664
	Diphyllobothriidea	Diphyllobothriidae	Spirometra	Spirometra erinaceieuropaei	KJ599680
