# Supplementary material for: Expansion of Cyclophyllidea Biodiversity in Rodents of Qinghai-Tibet Plateau and the “Out of Qinghai-Tibet Plateau” Hypothesis of Cyclophyllideans
Source: Front Microbiol. 2022 Feb 8;13:747484. doi: 10.3389/fmicb.2022.747484 (PMC8861457; doi:10.3389/fmicb.2022.747484)
Supplement: Supplementary file 7 [file Table_7.xlsx]

## Sheet: Sheet1
Table S7. GenBank accession numbers of nad1 used in Figure 1C.
	Order	Family	Genus	Species	nad1
Ingroup	Cyclophyllidea	Anoplocephalidae	Andrya	Andrya rhopalocephala	HM134265
			Anoplocephaloides	Anoplocephaloides dentata	HM134272
				Anoplocephaloides kontrimavichusi	HM134274
			Arctocestus	Arctocestus serratus	KJ778928
			Beringitaenia	Beringitaenia nanushukensis	KJ778955
			Bertiella	Bertiella studeri	MN982427
			Chionocestus	Chionocestus yoccozi	KJ778929
			Cookiella	Cookiella ondatrae	KJ778930
			Ctenotaenia	Ctenotaenia marmotae	HM134271
			Douthittia	Douthittia nearctica	KJ778932
				Douthittia nordenskioeldi	KJ778935
			Equinia	Equinia mamillana	HM134268
			Eurotaenia	Eurotaenia gracilis	KJ778939
			Gallegoides	Gallegoides arfaai	KJ778963
			Gulyaevia	Gulyaevia buryatiensis	KJ778940
				Gulyaevia longivaginata	KJ778941
			Lemminia	Lemminia fellmani	KJ778942
			Microcephaloides	Microcephaloides krebsi	KJ778964
			Microticola	Microticola blanchardi	KJ778945
			Mosgovoyia	Mosgovoyia pectinata	HM134261
				Mosgovoyia sp. SQ20	MW808982
			Neoctenotaenia	Neoctenotaenia ctenoides	HM134262
			Parandrya	Parandrya feodorovi	KJ778948
				Parandrya oeconomi	KJ778949
			Paranoplocephala	Paranoplocephala batzlii	KJ778951
				Paranoplocephala etholeni	HM134264
				Paranoplocephala jarrelli	HM134269
				Paranoplocephala kalelai	KJ778953
				Paranoplocephala macrocephala	KJ778954
				Paranoplocephala omphalodes	KJ778950
				Paranoplocephala sp. RKZ13	MW808980
			Rauschoides	Rauschoides alternata	KJ778959
				Rauschoides arctica	KJ778958
			Rodentocestus	Rodentocestus freemani	KJ778946
			Schizorchis	Schizorchis caballeroi	HM134267
			Tenoraia	Tenoraia janickii	KJ778960
			Thysanotaenia	Thysanotaenia congolensis	KP171529
			Anoplocephala	Anoplocephala magna	NC031801
				Anoplocephala perfoliata	NC028425
			Moniezia	Moniezia benedeni	NC036218
				Moniezia expansa	NC036219
		Hymenolepididae	Soricinia	Soricinia bargusinica	KM516224
				Soricinia genovi	KM516217
				Soricinia infirma	KM516223
				Soricinia quarta	KM516220
			Staphylepis	Staphylepis ambilateralis	JQ950695
			Staphylocystis	Staphylocystis furcata	HM149293
				Staphylocystis schilleri	KF257894
			Staphylocystoides	Staphylocystoides gulyaevi	KC789843
				Staphylocystoides oligospinosus	MG237882
				Staphylocystoides parasphenomorphus	MG237884
				Staphylocystoides parvissima	KC789844
				Staphylocystoides sphenomorphus	MG237883
			Variolepis	Variolepis farciminosa	JQ950696
			Hymenolepis	Hymenolepis diminuta	NC002767
				Hymenolepis microstoma	AP017665
				Hymenolepis nana	NC029245
				Hymenolepis folkertsi	KX782315
			Cloacotaenia	Cloacotaenia megalops	NC032295
			Drepanidotaenia	Drepanidotaenia lanceolata	NC028164
			Fimbriaria	Fimbriaria fasciolaris	MH551238
			Pseudanoplocephala	Pseudanoplocephala crawfordi	NC028334
			Arostrilepis	Arostrilepis beringiensis	KM516216
		Dipylidiidae	Dipylidium	Dipylidium caninum	NC021145
		Paruterinidae	Cladotaenia	Cladotaenia vulturi	NC032067
			Paruterina	Paruterina candelabraria	NC039533
		Mesocestoididae	Mesocestoides	Mesocestoides sp. RKZ08	MW808979
				Mesocestoides corti	AP017667
				Mesocestoides vogae	LC102498
		Davaineidae	Raillietina	Raillietina tetragona	KP057580
				Raillietina coreensis	KP171531
				Raillietina sonini	EU665490
			Paroniella	Paroniella urogalli	KP171532
Total count		6	44	73
Outgroup	Diphyllobothriidea	Diphyllobothriidae	Spirometra	Spirometra erinaceieuropaei	KJ599680
	Phyllobothriidea	Phyllobothriidae	Anindobothrium	Anindobothrium anacolum	NC044664
	Caryophyllidea	Caryophyllaeidae	Caryophyllaeus	Caryophyllaeus brachycollis	NC035430
