# Supplementary material for: Expansion of Cyclophyllidea Biodiversity in Rodents of Qinghai-Tibet Plateau and the “Out of Qinghai-Tibet Plateau” Hypothesis of Cyclophyllideans
Source: Front Microbiol. 2022 Feb 8;13:747484. doi: 10.3389/fmicb.2022.747484 (PMC8861457; doi:10.3389/fmicb.2022.747484)
Supplement: Supplementary file 8 [file Table_8.xlsx]

## Sheet: Sheet1
Table S8. GenBank accession numbers of 18S rDNA used in Figure 2.
	Order	Family	Genus	Species	18S rDNA
Ingroup	Cyclophyllidea	Taeniidae	Versteria	Versteria mustelae	AB731633
			Hydatigera	Hydatigera krepkogorski	AB731632
				Hydatigera kamiyai	AB731631
				Hydatigera sp. XHPW10	MZ476188
				Hydatigera taeniaeformis	JQ609340
			Echinococcus	Echinococcus vogeli	AB731636
				Echinococcus oligarthrus	AB731637
				Echinococcus canadensis	AB731642
				Echinococcus ortleppi	AB731641
				Echinococcus multilocularis	AB731634
				Echinococcus shiquicus	AB731635
				Echinococcus equinus	AB731640
				Echinococcus felidis	AB731638
				Echinococcus granulosus	GQ260092
			Taenia	Taenia solium	GQ260091
				Taenia hydatigena	AB731619
				Taenia laticollis	AB731624
				Taenia pisiformis	JQ609339
				Taenia crassiceps	AB731618
				Taenia martis	AB731625
				Taenia twitchelli	AB731626
				Taenia ovis	AB731622
				Taenia asiatica	GQ260088
				Taenia saginata	JQ609338
				Taenia multiceps	MK189451
				Taenia madoquae	AB731623
				Taenia serialis	AB731620
				Taenia tianguangfui	MZ476190
				Taenia caixuepengi	MZ476189
Total count		1	4	29
Outgroup	Caryophyllidea	Caryophyllaeidae	Caryophyllaeus	Caryophyllaeus brachycollis	JQ034137
	Phyllobothriidea	Phyllobothriidae	Anindobothrium	Anindobothrium anacolum	MF920388
	Diphyllobothriidea	Diphyllobothriidae	Spirometra	Spirometra erinaceieuropaei	KX528094
