# Supplementary material for: Expansion of Cyclophyllidea Biodiversity in Rodents of Qinghai-Tibet Plateau and the “Out of Qinghai-Tibet Plateau” Hypothesis of Cyclophyllideans
Source: Front Microbiol. 2022 Feb 8;13:747484. doi: 10.3389/fmicb.2022.747484 (PMC8861457; doi:10.3389/fmicb.2022.747484)
Supplement: Supplementary file 9 [file Table_9.xlsx]

## Sheet: Sheet1
Table S9. Optimal partition strategies and evolutionary models for datasets used in ML analyses
Dataset	Subset partitions	Model selection method	Best model
Classified 28S rDNA	-	ModelFinder	TVM+F+I+G4
Simplified 28S rDNA	-	ModelFinder	GTR+F+R6
cox1	-	ModelFinder	K3Pu+F+I+G4
nad1	-	ModelFinder	GTR+F+I+G4
18S rDNA	-	ModelFinder	TIM2+F+I+G4
PCGs (12 partitions)	P1 (nad5)	PartitionFinder	GTR+I+G+X
	P2 (cox3)	PartitionFinder	GTR+I+G+X
	P3 (cytb)	PartitionFinder	GTR+I+G+X
	P4 (nad4L)	PartitionFinder	GTR+I+G+X
	P5 (nad4)	PartitionFinder	GTR+I+G+X
	P6 (atp6)	PartitionFinder	GTR+I+G+X
	P7 (nad2)	PartitionFinder	GTR+I+G+X
	P8 (nad1)	PartitionFinder	GTR+I+G+X
	P9 (nad3)	PartitionFinder	GTR+I+G+X
	P10 (cox1)	PartitionFinder	GTR+I+G+X
	P11 (cox2)	PartitionFinder	GTR+I+G+X
	P12 (nad6)	PartitionFinder	GTR+I+G+X
nad1+cox1 (2 partitions)	P1 (nad1)	PartitionFinder	GTR+I+G+X
	P2 (cox1)	PartitionFinder	GTR+I+G+X
