# Supplementary material for: Expansion of Cyclophyllidea Biodiversity in Rodents of Qinghai-Tibet Plateau and the “Out of Qinghai-Tibet Plateau” Hypothesis of Cyclophyllideans
Source: Front Microbiol. 2022 Feb 8;13:747484. doi: 10.3389/fmicb.2022.747484 (PMC8861457; doi:10.3389/fmicb.2022.747484)
Supplement: Supplementary file 10 [file Table_10.xlsx]

## Sheet: Sheet1
Table S10. Percentage identity of 18S rDNA, 28S rDNA, cox1, nad1 and mtDNA sequences between putatively new species and their related species.
Putatively New Species	Related Species	18S rDNA	28S rDNA	cox1	nad1	mtDNA
Mesocestoides sp. RKZ08	Mesocestoides corti		0.9319	0.8801	0.8561	0.8312
	Mesocestoides vogae			0.8752	0.8561	0.8235
Paranoplocephala sp. RKZ13	Paranoplocephala kalelai		0.991	0.9242	0.9402
	Paranoplocephala jarrelli			0.9463	0.9458
	Paranoplocephala omphalodes		0.991	0.9226	0.8901
	Paranoplocephala macrocephala		0.988	0.9163	0.9346
Hydatigera sp. XHPW10	Hydatigera krepkogorski	0.8368				0.7773
	Hydatigera parva					0.7324
	Hydatigera kamiyai	0.8267				0.7915
	Hydatigera taeniaeformis	0.8214				0.7959
Mosgovoyia sp. SQ20	Mosgovoyia pectinata		0.9373	0.8455	0.7969
	Mosgovoyia ctenoides		0.9112		0.8014
	Schizorchis caballeroi		0.9132		0.8262
