# Supplementary material for: Expansion of Cyclophyllidea Biodiversity in Rodents of Qinghai-Tibet Plateau and the “Out of Qinghai-Tibet Plateau” Hypothesis of Cyclophyllideans
Source: Front Microbiol. 2022 Feb 8;13:747484. doi: 10.3389/fmicb.2022.747484 (PMC8861457; doi:10.3389/fmicb.2022.747484)
Supplement: Supplementary file 11 [file Table_11.xlsx]

## Sheet: Sheet1
Table S11. GenBank accession numbers of mitochondrial genome used in Figure 4B
	Order	Family	Genus	Species	mtDNA	No. in alignment
Ingroup	Cyclophyllidea	Taeniidae	Taenia	Taenia tianguangfui	MT882037	1
				Taenia caixuepengi	MT882036	2
				Taenia crassiceps	NC002547	3
				Taenia saginata	NC009938	6
				Taenia asiatica	AP017670	7
				Taenia laticollis	NC021140	8
				Taenia pisiformis	NC013844	9
				Taenia twitchelli	NC021093	10
				Taenia martis	NC020153	11
				Taenia sp. MPM_JPN__20922	AB905202	19
				Taenia sp. MZH_127001	AB905200	20
				Taenia sp. MZH_127052	AB905203	21
				Taenia solium	NC004022	22
				Taenia arctos	NC024590	23
				Taenia crocutae	NC024591	24
				Taenia hydatigena	NC012896	25
				Taenia madoquae	NC021139	26
				Taenia multiceps	NC012894	27
				Taenia ovis	NC021138	28
				Taenia regis	NC024589	29
				Taenia serialis	NC021457	30
			Echinococcus	Echinococcus ortleppi	NC011122	33
				Echinococcus multilocularis	NC000928	4
				Echinococcus shiquicus	NC009460	5
				Echinococcus canadensis	NC011121	12
				Echinococcus equinus	NC020374	13
				Echinococcus felidis	NC021144	14
				Echinococcus granulosus	NC044548	15
				Echinococcus oligarthrus	NC009461	16
				Echinococcus vogeli	NC009462	17
			Hydatigera	Hydatigera parva	NC021142	18
				Taenia (Hydatigera) taeniaeformis	NC014768	31
				Hydatigera krepkogorski	NC021142	34
				Hydatigera sp. XHPW10	MW808981	58
			Versteria	Versteria mustelae	NC021143	32
		Anoplocephalidae	Anoplocephala	Anoplocephala magna	NC031801	36
				Anoplocephala perfoliata	NC028425	37
			Moniezia	Moniezia benedeni	NC036218	44
				Moniezia expansa	NC036219	45
			Paranoplocephala	Paranoplocephala sp. RKZ13	MW808980	56
			Mosgovoyia	Mosgovoyia sp. SQ20	MW808982	57
		Dipylidiidae	Dipylidium	Dipylidium caninum	NC021145	38
		Hymenolepididae	Hymenolepis	Hymenolepis diminuta	NC002767	39
				Hymenolepis microstoma	AP017665	40
			Rodentolepis	Rodentolepis nana	NC029245	41
			Pseudanoplocephala	Pseudanoplocephala crawfordi	NC028334	53
			Cloacotaenia	Cloacotaenia megalops	NC032295	47
			Drepanidotaenia	Drepanidotaenia lanceolata	NC028164	49
			Fimbriaria	Fimbriaria fasciolaris	MH551238	50
		Mesocestoididae	Mesocestoides	Mesocestoides corti	AP017667	42
				Mesocestoides vogae	LC102498	43
				Mesocestoides sp. RKZ08	MW808979	55
		Paruterinidae	Cladotaenia	Cladotaenia vulturi	NC032067	46
			Paruterina	Paruterina candelabraria	NC039533	52
Total count		6	18	54
Outgroup	Strigeidida	Schistosomatidae	Schistosoma	Schistosoma mansoni	NC002545	59
				Schistosoma japonicum	NC002544	35
