# Supplementary material for: Expansion of Cyclophyllidea Biodiversity in Rodents of Qinghai-Tibet Plateau and the “Out of Qinghai-Tibet Plateau” Hypothesis of Cyclophyllideans
Source: Front Microbiol. 2022 Feb 8;13:747484. doi: 10.3389/fmicb.2022.747484 (PMC8861457; doi:10.3389/fmicb.2022.747484)
Supplement: Supplementary file 12 [file Table_12.xlsx]

## Sheet: Sheet2
Table S12. GenBank accession numbers of nad1 and cox1 used in Figure 4A
	Order	Family	Genus	Species	nad1	cox1	No. in alignment
Ingroup	Cyclophyllidea	Anoplocephalidae	Andrya	Andrya rhopalocephala	HM134265	AY189958	1
			Ctenotaenia	Ctenotaenia marmotae	HM134271	AY568187	2
			Anoplocephaloides	Anoplocephaloides dentata	HM134272	EU664444	3
				Anoplocephaloides kontrimavichusi	HM134274	AY568195	4
			Arctocestus	Arctocestus serratus	KJ778928	KJ778907	5
			Beringitaenia	Beringitaenia nanushukensis	KJ778955	KJ778923	6
			Douthittia	Douthittia nearctica	KJ778932	KJ778909	7
				Douthittia nordenskioeldi	KJ778935	KJ778915	8
			Cookiella	Cookiella ondatrae	KJ778930	KJ778908	9
			Lemminia	Lemminia fellmani	KJ778942	KJ778916	10
			Parandrya	Parandrya feodorovi	KJ778948	EF688300	11
				Parandrya oeconomi	KJ778949	AY568205	12
			Microcephaloides	Microcephaloides krebsi	KJ778964	AY568201	13
			Paranoplocephala	Paranoplocephala jarrelli	HM134269	EF688293	14
				Paranoplocephala sp. RKZ13	MW808980	MW808980	15
				Paranoplocephala kalelai	KJ778953	EF583961	16
				Paranoplocephala macrocephala	KJ778954	AY181515	17
				Paranoplocephala omphalodes	KJ778950	AY181528	18
				Paranoplocephala etholeni	HM134264	AY568186	22
			Microticola	Microticola blanchardi	KJ778945	AY604729	19
			Rodentocestus	Rodentocestus freemani	KJ778946	KJ778920	20
			Eurotaenia	Eurotaenia gracilis	KJ778939	EF688291	21
			Gulyaevia	Gulyaevia buryatiensis	KJ778940	DQ445259	23
				Gulyaevia longivaginata	KJ778941	DQ445263	24
			Tenoraia	Tenoraia janickii	KJ778960	KJ778925	25
			Rauschoides	Rauschoides alternata	KJ778959	AY181501	26
				Rauschoides arctica	KJ778958	AY181505	27
			Gallegoides	Gallegoides arfaai	KJ778963	KJ778927	28
			Mosgovoyia	Mosgovoyia pectinata	HM134261	AY568211	29
				Mosgovoyia sp. SQ20	MW808982	MW808982	30
			Moniezia	Moniezia benedeni	NC036218	NC036218	31
				Moniezia expansa	NC036219	NC036219	32
			Anoplocephala	Anoplocephala magna	NC031801	NC031801	34
				Anoplocephala perfoliata	NC028425	NC028425	35
			Bertiella	Bertiella studeri	MN982427	MN982426	54
		Hymenolepididae	Cloacotaenia	Cloacotaenia megalops	NC032295	NC032295	53
			Drepanidotaenia	Drepanidotaenia lanceolata	NC028164	NC028164	33
			Staphylocystis	Staphylocystis furcata	HM149293	MT180869	36
			Staphylocystoides	Staphylocystoides gulyaevi	KC789843	KC789839	37
				Staphylocystoides parvissima	KC789844	KC789840	38
			Hymenolepis	Hymenolepis diminuta	NC002767	NC002767	39
				Hymenolepis microstoma	AP017665	AP017665	41
				Hymenolepis nana	NC029245	NC029245	42
			Pseudanoplocephala	Pseudanoplocephala crawfordi	NC028334	NC028334	40
			Fimbriaria	Fimbriaria fasciolaris	MH551238	MH551238	43
		Paruterinidae	Cladotaenia	Cladotaenia vulturi	NC032067	NC032067	44
			Paruterina	Paruterina candelabraria	NC039533	NC039533	45
		Taeniidae	Taenia	Taenia asiatica	AP017670	AP017670	46
				Taenia saginata	NC009938	NC009938	47
		Mesocestoididae	Mesocestoides	Mesocestoides sp. RKZ08	MW808979	MW808979	48
				Mesocestoides corti	AP017667	AP017667	49
				Mesocestoides vogae	LC102498	LC102498	50
		Dipylidiidae	Dipylidium	Dipylidium caninum	NC021145	NC021145	51
		Davaineidae	Raillietina	Raillietina tetragona	KP057580	KP057580	52
Total count		7	35	54
Outgroup	Strigeidida	Schistosomatidae	Schistosoma	Schistosoma japonicum	NC002544	NC002544	55
				Schistosoma mansoni	NC002545	NC002545	56
