# Supplementary material for: Expansion of Cyclophyllidea Biodiversity in Rodents of Qinghai-Tibet Plateau and the “Out of Qinghai-Tibet Plateau” Hypothesis of Cyclophyllideans
Source: Front Microbiol. 2022 Feb 8;13:747484. doi: 10.3389/fmicb.2022.747484 (PMC8861457; doi:10.3389/fmicb.2022.747484)
Supplement: Supplementary file 13 [file Table_13.xlsx]

## Sheet: Sheet1
Table S13. The cox1 fragments of three known Taeniidae species sequenced in this study
Species	Sequence
Taenia caixuepengi	TATTGATTCTTCCAGGGTTTGGTATAATTAGCCATATATGTTTGCAAATAAGTATGTGTTCTGATGCATTTGGGTTTTATGGTTTGTTGTTTGCTATGTTTTCTATAGTTTGTCTAGGTAGTAGTGTATGAGGACATCATATGTTTACTGTGGGATTAGATGTGAAGACTGCTGTATTTTTTAGATCTGTGACTATGATTATAGGTGTACCAACAGGTATAAAGGTTTTTACATGACTTTATATGCTTTTAAAATCTCGTGTTAAAAAGAGTGATCCTGTGTTATGGTGGATAATCTCTTTTATAGTTTTATTTACTTTTGGAGGTGTGACGGGTATAGTTTTATCTGCTTGTGTTTTAGATAAAGTTTTACATGATACATGATTTGTTGTTGCC
Taenia crassiceps	GTTTTGATATTGCCGGGTTTTGGAATTATTAGACATATTTGTTTGAAAATAAGTATGAATTGTGATTCTTTTGGTTTTTATGGATTGTTATTTGCTATGTTTTCAATAGTTTGTTTAGGTAGGAGTGTTTGGGGTCATCATATGTTTACGGTTGGTTTAGATGTTAAGACTGCTGTTTTTTTTAGTTCTGTTACTATGATTATAGGAGTACCTACAGGTATAAAGGTGTTTACTTGATTGTATATGCTTTTAAATTCGCGTGTGAACAAGAGTGATCCTATATTGTGGTGAATTGTTTCTTTTATAGTTTTATTTACGTTTGGTGGTGTTACTGGAATAGTATTGTCTGCTTGTGTATTAGATAAAGTTCTTCATGATACTTGATTTGTTGTTGCT
Versteria mustelae	GTTTTAATTTTGCCTGGTTTTGGTATTATTGGTCATATATGTTTGAGTATAAGGATGTGTTCTGATGCTTTTGGGTTTTATGGATTGTTGTTTGCTATGTTTTCTATTGTTTGTCTAGGTAGTAGAGTTTGAGGGCATCATATGTTTACTGTTGGTTTAGATGTTAAGACTGCTGTTTTTTTTAGTTCTGTTACTATGATTATAGGAGTTCCTACTGGTATAAAGGTGTTTACTTGGTTGTATATGTTACTGAATTCTAGTGTTAACAAGAGGGATCCTGTGTTGTGATGAATAGTGTCATTTATATTTTTGTTTACTTTTGGTGGTGTTACTGGTATAGTTTTGTCTGCTTGTGTATTAGATAATGTTTTGCATGATACTTGATTTGTTGTGGCG
